# Supplementary material for: Teaching Methodologies for First Aid in Physical Education in Secondary Schools: A Systematic Review
Source: Healthcare (Basel). 2025 May 10;13(10):1112. doi: 10.3390/healthcare13101112 (PMC12110789; doi:10.3390/healthcare13101112)
Supplement: Supplementary file 1 [file healthcare-13-01112-s001.zip]

Archive with 1 entries (1 files):
- healthcare-3589308-supplementary.pdf
